# Supplementary material for: Exploring Human Sperm Metabolism and Male Infertility: A Systematic Review of Genomics, Proteomics, Metabolomics, and Imaging Techniques
Source: Int J Mol Sci. 2025 Aug 5;26(15):7544. doi: 10.3390/ijms26157544 (PMC12347205; doi:10.3390/ijms26157544)
Supplement: Supplementary file 1 [file ijms-26-07544-s001.zip]

Archive with 1 entries (1 files):
- ijms-3662204-supplementary.pdf
